# Supplementary material for: Circulating tumor DNA predicts recurrence and survival in patients with resectable gastric and gastroesophageal junction cancer
Source: Gastric Cancer. 2024 Oct 5;28(1):83–95. doi: 10.1007/s10120-024-01556-9 (PMC11706848; doi:10.1007/s10120-024-01556-9)
Supplement: Supplementary file 4 — Supplementary file4 (XLSX 29 KB) [file 10120_2024_1556_MOESM4_ESM.xlsx]

## Sheet: Plasma sample data
Supplementary table 3: Plasma sample data
Patient_ID	Sample_type	Plasma_volume_mL	Trimeth_score	input_TriMeth_copies	CLIP4_cp_ml_plasma	KCNQ5_cp_ml_plasma	C9orf50_cp_ml_plasma	CF2_cp_ml_plasma
1	Baseline	8	Negative	4620	0	0	0	1971.75
1	During-CT	8	Negative	19756	0	0	0	7367.25
1	Post-CT	8	Negative	32472	0	0	0	9735
2	Baseline	8	Negative	12188	0	0	0	2780.25
2	During-CT	8	Negative	30536	0	0	0.848772	9817.5
3	Baseline	8	Negative	12540	0	0	0	3506.25
3	During-CT	8	Negative	18524	0	0	0	5601.75
3	Post-CT	8	Negative	8888	0	0	0	3341.25
3	Post-OP	8	Negative	10956	0	0	0	3448.5
4	Baseline	8	Negative	13420	0	0.598867	0	3044.25
4	During-CT	8	Negative	24904	0	0	0.718599	8134.5
4	Post-CT	8	Negative	99748	0	0	0	35062.5
4	Post-OP	8	Negative	12320	0	0.781394	0	3646.5
5	Baseline	8	Negative	3643.2	0	0	0	3481.5
5	During-CT	8	Negative	19712	0	0	0	6591.75
5	Post-CT	8	Negative	7744	0	0	0	2879.25
6	Baseline	8	Negative	4039.2	0	0	0	1732.5
7	Baseline	8	Negative	21296	0	0.586368	0	5676
7	Post-OP	8	Negative	7524	0	0	0	3077.25
8	Baseline	8	Negative	12364	0	0	0	3489.75
8	Post-CT	7.5	Negative	17996	0	0	0	5957.6
9	Baseline	8	Negative	11088	0	0	1.23881	2838
9	During-CT	5.5	Positive	39996	4.34853	7.00596	1.44951	21960
9	Post-CT	8	Positive	25344	4.6793	4.6793	0.708985	8167.5
10	Baseline	4	Negative	3770.8	0	0	0	2244
10	During-CT	5.5	Negative	15004	0	0	0	9120
11	Baseline	5	Negative	3062.4	0	0	0	1650
11	During-CT	6.5	Negative	17116	0	0	0	8630.77
11	Post-CT	7.5	Negative	11528	0	0	0	13992
11	Post-OP	7.4	Negative	9020	0	0	0	4298.92
12	Baseline	7	Negative	4734.4	0	0	0	1602.86
12	During-CT	8	Negative	18348	0	0	0	6583.5
12	Post-OP	6.4	Negative	5940	0	0	1.05875	2382.19
13	Baseline	8	Negative	8888	0	0	0	2994.75
13	During-CT	6.5	Negative	32252	0	0	2.08757	13910.8
13	Post-OP	6	Negative	4184.4	0	0	0	1661
14	Baseline	8	Negative	5852	0	0	0	2054.25
14	During-CT	8	Negative	34320	0	0	0	11385
14	Post-OP	8	Negative	7876	0	2.64734	0	2961.75
15	During-CT	8	Negative	7436	0	6.70761	0	18892.5
15	Post-OP	8	Negative	17248	0	0	0	5040.75
16	Baseline	8	Negative	7172	0	0	0	2384.25
16	During-CT	8	Negative	13508	0	0.808872	0	4966.5
16	Post-OP	8	Negative	41052	0	2.11952	0	11632.5
17	Baseline	4.5	Negative	2877.6	0	0	0	1642.67
17	During-CT	4	Negative	5324	0	0	1.8409	3712.5
17	Post-OP	4	Negative	3295.6	0	0	0	2112
18	Baseline	4.5	Negative	2530	0	0	3.4231	1789.33
18	During-CT	4	Negative	5588	0	0	3.99117	3168
18	Post-OP	8	Negative	9460	0	0	0	3085.5
19	Baseline	5	Negative	3634.4	0	0	2.56647	1927.2
19	During-CT	5.5	Positive	34408	0	0.982097	0.982097	15360
19	Post-OP	8	Positive	10428	0	13.4026	11.0967	3415.5
20	Baseline	8	Negative	3968.8	0.713421	0	0	1287
20	During-CT	8	Negative	12540	0	1.24822	0	3234
20	Post-OP	8	Negative	3264.8	0	0	0.887265	940.5
21	Baseline	8	Negative	7172	0	0	0	2805
21	During-CT	8	Negative	17072	0	0	0.797352	5156.25
21	Post-CT	8	Positive	24288	0.798101	0.798101	0	7342.5
21	Post-OP	7	Negative	4633.2	0	0	0	1725.43
22	Baseline	8	Negative	7040	0	0	0.996178	2656.5
22	During-CT	8	Negative	18788	0	0	0	7078.5
22	Post-OP	8	Negative	9548	0	0.904843	0	2805
23	Baseline	5	Negative	3999.6	0	6.40108	0	2006.4
23	During-CT	4	Negative	6380	0	1.69325	0	4092
23	Post-OP	8	Negative	5676	0	0	0	2186.25
24	Baseline	7.5	Negative	3542	0	0	0	1117.6
25	Baseline	8	Negative	11308	0	0	0	2780.25
25	During-CT	8	Positive	127160	1.63745	28.1096	1.63745	78870
26	Baseline	4	Negative	1500.4	0	0	0	973.5
26	During-CT	8	Negative	19404	0	0.73521	0	6484.5
26	Post-OP	4	Negative	2376	0	0	0	1303.5
27	Baseline	4	Negative	3916	0	0	0	2343
27	During-CT	4	Negative	16676	0	0	0	11071.5
28	Baseline	3	Negative	2631.2	0	10.2422	0	2552
28	During-CT	8	Negative	35508	0	0.659392	0	10642.5
28	Post-OP	4	Negative	5896	0	0	0	4042.5
29	Baseline	4	Negative	3269.2	0	0	0	1947
29	Post-OP	4	Negative	4466	0	0	0	2293.5
30	Baseline	3	Negative	1817.2	0	3.83537	0	1320
30	During-CT	4	Negative	6864	0	0	2.39675	3399
31	Baseline	8	Negative	10032	0	0	1.96841	2640
31	During-CT	8	Positive	49852	0	2.29513	2.29513	16252.5
32	Baseline	6	Negative	7084	0	0.926459	0	2486
32	During-CT	7	Negative	43692	0	0	0.949511	18857.1
32	Post-CT	8	Positive	54208	0	2.16562	2.16562	24255
33	During-CT	4	Negative	9988	0	0	0	3069
33	Post-OP	8	Positive	4804.8	0.879391	2.34504	0	1600.5
34	Baseline	6.3	Negative	4580.4	0.966096	0	0	1676.19
34	Post-OP	5.5	Positive	17996	0	1.29534	1.29534	10596
35	Baseline	6.5	Negative	8184	0	0	1.66336	2812.62
35	During-CT	7.2	Negative	22220	0	0	0	15125
36	Baseline	8	Negative	3502.4	0	0	0	2153.25
36	During-CT	8	Negative	26708	0	0	0	8093.25
36	Post-OP	6.5	Negative	11484	0	0	0	4315.38
37	Baseline	7.6	Negative	1628	0	4.04325	0	1320
37	Post-OP	8	Negative	8668	0	0	0.697267	2747.25
38	Baseline	8	Positive	4712.4	0	3.94014	12.298	1278.75
38	During-CT	8	Positive	41316	0	1.498	17.7036	12787.5
38	Post-CT	8	Negative	105160	0	3.23097	0	42900
39	Baseline	8	Positive	5456	0	1.80767	2.79366	2037.75
39	During-CT	8	Negative	10164	0	0	0	3250.5
40	Baseline	8	Positive	7568	9.43233	8.43946	4.17008	1707.75
40	During-CT	8	Negative	24420	0	0	0.992675	7870.5
41	Baseline	8	Positive	12980	0	1.90618	2.621	3514.5
41	Post-OP	7.4	Positive	8448	0	10.8574	20.6068	4254.32
42	Baseline	8	Positive	12936	6.42604	19.2781	6.8116	3778.5
43	Baseline	5.5	Positive	22924	0.852898	1.92829	1.14956	1932
43	During-CT	2	Negative	4496.8	0	0	0	5973
43	Post-OP	5	Negative	2970	0	0	0	1663.2
44	Baseline	8	Positive	4694.8	54.2627	50.5205	31.8092	1996.5
44	During-CT	8	Positive	11352	0.628344	2.13637	0.754012	3242.25
44	Post-OP	8	Negative	7480	0	0	0	1872.75
45	Baseline	8	Positive	4804.8	0	17.6786	13.5536	1608.75
45	During-CT	8	Positive	9372	0	2.20697	3.21014	4273.5
45	Post-OP	7	Negative	3225.2	0	0	0.861814	1263.43
46	Baseline	8	Positive	9548	1.89865	1.89865	3.9699	3745.5
46	During-CT	8	Positive	43472	11.7011	14.5903	12.1345	14272.5
46	Post-CT	8	Negative	79024	0	1.27011	0	32587.5
46	Post-OP	6.5	Negative	7612	0	0	0	4163.08
47	Baseline	8	Positive	8976	0	2.10941	5.00986	2689.5
47	During-CT	8	Negative	14432	0	0	0	6270
47	Post-OP	7	Negative	5104	0	0	0	2319.43
48	Baseline	8	Positive	9724	0	60.878	72.7154	3737.25
48	During-CT	8	Positive	2657.6	0	180.131	169.409	12952.5
48	Post-OP	6	Positive	12364	0	12.6129	4.62472	5907
49	Baseline	7.5	Positive	629.2	51.8035	0	25.4771	1214.4
49	Post-OP	6.5	Negative	3484.8	0	0	0	1421.54
50	Baseline	8	Positive	4012.8	0.960688	0.960688	0	1460.25
50	During-CT	8	Positive	13728	0	0.634612	0.634612	3960
50	Post-OP	8	Negative	13552	0	0	0.810007	4158
51	Baseline	6	Positive	3225.2	1.01747	2.71324	0.847888	1243
51	During-CT	6.8	Positive	15576	0.889973	1.63162	0	5250.88
51	Post-CT	7.5	Negative	7788	0	0	0	2912.8
52	Baseline	8	Positive	3823.6	0	2.12658	2.92405	1155
52	During-CT	6.5	Negative	6336	0	0	0	2802.46
52	Post-OP	8	Negative	5676	0	0	0	2145
53	Baseline	8	Positive	3194.4	99.0008	111.376	77.0006	998.25
53	Post-CT	8	Negative	33572	0	0	0	11385
53	Post-OP	7	Negative	3436.4	0	0	0.905428	1178.57
54	Baseline	7.5	Positive	6380	1.4347	1.31514	2.03249	1733.6
54	During-CT	6.8	Positive	12540	3.32655	15.7255	5.29224	4309.41
54	Post-CT	8	Negative	10208	0	0	0	4224
54	Post-OP	8	Negative	7700	0	0	0	2796.75
55	Baseline	8	Positive	13992	359.548	1432.1	985.203	6459.75
55	During-CT	8	Positive	25520	12.6979	59.4712	28.9319	9322.5
55	Post-CT	8	Positive	68244	7.5319	79.0849	52.7233	19470
55	Post-OP	6.2	Negative	54824	0	7.84285	0	28741.9
56	Baseline	8	Positive	12892	31.2796	14.9598	8.43189	3984.75
56	During-CT	8	Positive	33704	0.781919	6.38567	2.08512	9982.5
56	Post-OP	8	Negative	10868	0	0	0	4455
57	Baseline	5	Positive	2274.8	0	13.4424	3.72252	1069.2
57	During-CT	2.5	Positive	48576	0	47.874	11.3157	48048
58	Baseline	8	Positive	4840	0	17.535	6.01199	1377.75
59	Baseline	8	Positive	3546.4	3.15059	3.64805	4.47715	1336.5
59	During-CT	8	Negative	27104	0	0	0.614736	6311.25
59	Post-OP	7	Negative	5500	0	0	0	1998.86
60	Baseline	5	Positive	6688	0	12.2683	2.6461	3656.4
60	During-CT	8	Positive	18480	0	0.703218	0.703218	5907
60	Post-CT	4	Negative	51040	0	0	0	39765
60	Post-OP	8	Negative	11308	0	0	0	3795
61	Baseline	5.5	Positive	14080	0	2.85002	1.95939	5700
61	During-CT	4	Negative	7524	0	0	0	4273.5
61	Post-OP	6	Negative	11968	0	0	0	5247
62	Baseline	8	Positive	32076	5.38687	13.4672	9.03093	11550
62	During-CT	8	Negative	26312	0	3.00204	0	11220
62	Post-OP	8	Positive	15972	1.59001	2.74638	0	5247
63	Baseline	8	Positive	9812	0	1.53419	0.836832	3110.25
63	During-CT	8	Negative	81664	0	0	1.12282	34732.5
63	Post-CT	8	Negative	38676	0	0	1.41443	11302.5
64	Baseline	8	Positive	11044	3.9482	0.705036	2.25611	3539.25
64	During-CT	8	Positive	121440	3.11378	3.11378	9.34134	78127.5
65	Baseline	8	Positive	6028	1.33145	0.605205	0	1658.25
65	During-CT	4	Negative	1553.2	0	0	0	907.5
65	Post-OP	8	Negative	6688	0	0.876027	0	2219.25
66	Baseline	8	Positive	8536	3.02105	6.29385	2.76929	2442
66	During-CT	8	Positive	13376	3.62619	4.69272	8.31891	6484.5
66	Post-OP	7	Positive	4250.4	0	0.868679	1.91109	1678.29
67	Baseline	8	Positive	4065.6	0.754458	2.56516	0	1394.25
67	During-CT	8	Negative	25036	0	0	0	11302.5
67	Post-CT	8	Negative	46112	0	0	0	13612.5
67	Post-OP	8	Negative	20680	0	0	0	6138
68	Baseline	8	Positive	11792	0	8.54423	4.27211	4240.5
68	Post-OP	8	Negative	7964	0	0	0	2648.25
69	Baseline	8	Positive	12320	9.61326	4.6241	1.94699	3407.25
69	During-CT	8	Positive	9020	0	2.51123	0.78476	3217.5
69	Post-OP	8	Negative	8316	0	0	0	4430.25
70	Baseline	8	Positive	21648	3.15863	7.41592	2.47197	6756.75
70	During-CT	8	Positive	44440	0	1.97675	1.07822	18150
70	Post-CT	8	Positive	41624	0	0.906973	1.99534	17160
70	Post-OP	6.5	Negative	8712	0	0	0	5097.23
71	Baseline	8	Positive	10912	4.66891	25.3455	64.0308	3308.25
71	During-CT	5	Positive	10340	0	4.28688	5.89446	6296.4
71	Post-OP	8	Negative	11132	0	2.33382	0	3473.25
72	Baseline	8	Positive	28952	0	4.40585	1.13293	8283
72	During-CT	8	Negative	67100	0	1.63594	0	20790
72	Post-CT	8	Negative	69212	0	0.793003	0	20790
73	Baseline	8	Positive	4796	1.18679	2.37358	1.18679	1848
73	During-CT	5	Negative	5940	0	0	0	2824.8
73	Post-OP	6.5	Negative	8844	0	0	0	3076.62
74	Baseline	8	Positive	14300	3.11923	2.20946	0.779809	4224
74	During-CT	8	Negative	65824	0	2.90622	0	25575
74	Post-CT	8	Negative	68596	0	0	0	29535
75	Baseline	4	Positive	22264	1.63566	2.99872	0	13794
75	During-CT	4	Negative	66616	0	13.3199	0	48015
76	Baseline	8	Positive	16456	0.743818	2.72733	2.10748	4636.5
76	During-CT	8	Negative	15444	0	0	0	4785
76	Post-CT	8	Negative	47608	0	0	0	18892.5
77	Baseline	7.5	Positive	3524.4	4.92187	1.54687	7.87499	1126.4
77	During-CT	7.5	Positive	7876	3.93689	11.6317	6.80009	3203.2
78	Baseline	4.8	Positive	3467.2	480.727	489.016	369.663	1306.25
78	During-CT	8	Positive	7964	527.063	585.953	410.756	2664.75
79	Baseline	8	Positive	4554	0	18.8529	10.0721	2673
79	During-CT	8	Positive	29964	0	3.92984	0.952689	8109.75
79	Post-OP	8	Negative	10956	0	0.697439	0	3473.25
80	Baseline	7.2	Positive	10824	5.47763	4.38211	4.38211	3850
80	During-CT	8	Negative	11176	0	0	0	4191
81	Baseline	2.5	Positive	1905.2	17.1203	55.3119	20.1932	5702.4
81	During-CT	3	Positive	37136	20.5847	26.799	7.37942	32780
81	Post-OP	1	Negative	1641.2	0	0	0	5346
82	During-CT	8	Negative	6116	0	0	0	2343
82	Post-CT	8	Negative	2780.8	0	0	0	1435.5
83	During-CT	6.4	Negative	6908	0	0	0	2897.81
84	During-CT	4	Negative	8228	0	3.30971	0	5626.5
84	Post-OP	8	Negative	2895.2	0	0	0	915.75
85	During-CT	7.2	Positive	48972	110.436	104.184	22.7122	23191.7
85	Post-OP	6	Positive	5104	253.568	186.554	39.8465	2101
86	During-CT	8	Positive	7040	4.01567	1.21687	2.55542	1947
86	Post-CT	8	Positive	91960	6.35523	11.9841	9.98679	37950

## Sheet: Manuscript information 
Article title: Circulating tumor DNA predicts recurrence and survival in patients with resectable gastric and gastroesophageal junction cancer
Journal name: Gastric Cancer
Author names and affiliations:
Cecilie Riis Iden (MD)1, Salah Mohammad Mustafa (graduate student)2,3, Nadia Øgaard (MSc, PhD)2,3, Tenna Henriksen (MSc, PhD) 2,3 Sarah Østrup Jensen (MSc, PhD)2,3,
Lise Barlebo Ahlborn (MSc, PhD)4, Kristian Egebjerg (MD)1, Lene Baeksgaard (MD, PhD)1, Rajendra Singh Garbyal (MD)5, Mette Kjoelhede Nedergaard (MD, PhD) 5,
Michael Patrick Achiam (MD, PhD)6, Claus Lindbjerg Andersen (MSc, PhD)2,3, Morten Mau-Sørensen (MD, PhD)1
1 Department of Oncology, Copenhagen University Hospital, Rigshospitalet, Blegdamsvej 9, 2100 Copenhagen, Denmark
2 Department of Molecular Medicine, Aarhus University Hospital, Palle Juul-Jensens Boulevard 99, 8200 Aarhus N, Denmark
3 Institute of Clinical Medicine, Faculty of Health, Aarhus University, Palle Juul-Jensens Boulevard 82, 8200 Aarhus N, Denmark
4 Department of Genomic Medicine, Copenhagen University Hospital, Rigshospitalet, Blegdamsvej 9, 2100 Copenhagen, Denmark
5 Department of Pathology, Copenhagen University Hospital, Rigshospitalet, Blegdamsvej 9, 2100 Copenhagen, Denmark
6 Department of Surgery & Transplantation, Copenhagen University Hospital, Rigshospitalet, Blegdamsvej 9, 2100 Copenhagen, Denmark
E-mail address of the corresponding author: paul.morten.mau-soerensen@regionh.dk
